# Supplementary material for: High-confinement alumina waveguides with sub-dB/cm propagation losses at 450 nm
Source: Sci Rep. 2023 Nov 14;13:19917. doi: 10.1038/s41598-023-46877-4 (PMC10645771; doi:10.1038/s41598-023-46877-4)
Supplement: Supplementary file 1 — Supplementary Information. [file 41598_2023_46877_MOESM1_ESM.xlsx]

## Sheet: readme
This file contains the optical loss results used in the paper "High-Confinement Alumina Waveguides with sub-dB/cm Propagation Losses at 450 nm" (E McKay, N Pruiti, S May, M Sorel)
Each set of measurements was taken on waveguides of the same width
Each waveguide contains the same number of bends, which all have 200um radius
Each reported loss value can be considered to be the total of insertion and all propagation losses
By plotting multiple points and fitting a straight line, the insertion loss and the propagation losses can be separated
(y=mx+c where m is the propagation loss and c is the insertion loss)
This pseudo-cutback method assumes that all waveguides are identical in quality along their lengths and that all facet cleaves are identical. It also assumes that perfect coupling is consistently attained (which is a difficult standard for both user and equipment!) Variations in linearity are likely to arise from failures in those assumptions, and are likely to produce larger errors where the los…
Contact author Elissa.McKay@glasgow.ac.uk

## Sheet: clad
Chip	WG length (cm)	Loss (dB)
		blue TE	blue TM	green TE	green TM	red TE	red TM
1	1.473	6.29731	6.36204	7.57893	5.8838	9.66888	8.97223
	1.893	7.50852	6.82662	8.33394	6.56463	10.1265	9.54262
	2.473	8.39627	8.41585	9.63865	7.6961	10.3056	9.79758
	3.013	7.94542	8.076	9.60169	7.74812	10.5889	9.89977
2	1.473	10.2902	11.1364	9.88742	9.75359	7.62368	7.57722
	1.893	10.6837	11.3325	9.90817	9.95479	7.5511	8.12391
	2.473
	3.013	11.7534	12.4395	10.8669	10.7543	8.30315	9.76967
3	1.473	11.6572	12.8239	10.5705	10.779	8.14611	10.0833
	1.893	12.1201	12.7847	10.6237	10.8899	7.71266	8.88638
	2.473	12.0822	13.2254	11.37	11.2989	7.58966	8.41213
	3.013	13.008	14.0595	11.894	11.9242	9.27082	10.9611
Loss values per chip -- linear fitting		blue TE	blue TM	green TE	green TM	red TE	red TM
1		1.09	1.29	1.41	1.29	0.56	0.57
2		0.95	0.88	0.68	0.66	0.49	1.43
3		0.77	0.81	0.92	0.75	0.66	0.48

## Sheet: unclad
Chip	WG length (cm)	Loss (dB)
		blue TE	blue TM	green TE	green TM	red TE	red TM
A	1.473	9.00006	9.80897	8.89091	10.252	7.48582	8.94561
	1.893	12.5188	13.7404	9.51205	10.852	8.14929	9.72899
	2.473
	3.013	12.4724	14.8182	10.6433	11.7317	8.78512	10.4408
B	1.473	9.25738	10.1201	9.21224	10.9123	7.49908	9.32822
	1.893	10.3662	10.9119	10.0494	12.1379	8.01826	10.0206
	2.473			11.9423	12.518	8.8936	10.3491
	3.013	11.9039	12.1201
C	1.473	11.9802	13.4638	9.52542	10.1875	7.53094	9.31677
	1.893	13.2408	15.402	10.7371	11.0935	8.40925	10.2974
	2.473	15.1807	15.6823	12.0556	11.9326	8.71959	10.8526
	3.013	15.2572	17.1291	12.1587	13.6564	9.83696	11.888
D	1.473	11.8915	13.7074	11.0101	11.0781	8.11383	9.72899
	1.893	13.5329	14.9877	11.1844	11.6474	8.71959	10.2658
	2.473	13.221	17.2582	12.2028	11.9414	8.6399	10.3817
	3.013	14.4268	16.1959	12.2317	13.9119	10.0689	11.9983
Loss values per chip -- linear fitting
A		1.78	2.78	1.11	0.92	0.79	0.9
B		1.65	1.25	2.76	1.55	1.4	1
C		2.25	2.13	1.75	2.16	1.38	1.58
D		1.36	1.84	0.91	1.7	1.11	1.34
